# Supplementary material for: Genome-wide identification of the sorghum OVATE gene family and revelation of its expression characteristics in sorghum seeds and leaves
Source: Sci Rep. 2024 Jul 2;14:15123. doi: 10.1038/s41598-024-66103-z (PMC11219837; doi:10.1038/s41598-024-66103-z)
Supplement: Supplementary file 1 — Supplementary Table S1. [file 41598_2024_66103_MOESM1_ESM.xlsx]

## Sheet: Sheet1
Table S1. Sequences of primer pairs used in RT-qPCR.
Gene ID	Forward primer	Reverse primer
EIF4α	CAACTTTGTCACCCGCGATGA	TCCAGAAACCTTAGCAGCCCA
SORBI_3001G468900	GCCTGCTCCGCTGCTTTCTG	CGGTGGGTTGGAGTTGGAGAAG
SORBI_3009G173400	CAGGTCGTCCAGGAAGAGCATC	CGTTGAGGGCGAGGTAGCAG
SORBI_3005G042700	GGGACGATGTGGGTGATGGC	CGGCGAGGATGGAGTTGGAC
SORBI_3003G339100	AAGCGAACACAGCAAGCCACC	TCGGGATCATGTCTGACAGCC
SORBI_3002G417700	CCAGCAGTCCACACTCGCCT	CGTAGTAGGACGCCCTGTTCG
SORBI_3004G282200	GCAACACGAAACCCAGACCCA	GACACCGACACGCTCTTGGT
SORBI_3006G187600	CGACAAAGGCGTCAACAAGAAAG	CTCAGCGGGTCGTCGGACTT
SORBI_3001G380100	GCGGTAAAGAAAGGGAAGGCG	CGTTGGCTACCACCATCTCGG
