# Supplementary material for: Genome-wide identification of the sorghum OVATE gene family and revelation of its expression characteristics in sorghum seeds and leaves
Source: Sci Rep. 2024 Jul 2;14:15123. doi: 10.1038/s41598-024-66103-z (PMC11219837; doi:10.1038/s41598-024-66103-z)
Supplement: Supplementary file 2 — Supplementary Table S2. [file 41598_2024_66103_MOESM2_ESM.xls]

## Sheet: Sheet1
Table S2.Sequence characteristics of OVATE genes.
Gene ID	Number of amino acid	MW(kDa)	pI	Subcellular locations
SORBI_3008G042100	510	51.98	4.75	Nucleus
SORBI_3001G468900	312	33.06	9.8	Nucleus
SORBI_3001G380100	294	32.49	10.28	Nucleus
SORBI_3001G316300	282	29.83	9.95	Chloroplast. Nucleus.
SORBI_3001G523500	255	26.25	10.63	Chloroplast
SORBI_3002G179200	269	28.98	7.2	Nucleus
SORBI_3002G417700	277	30.84	10.24	Nucleus
SORBI_3009G173400	377	41.59	10.23	Nucleus
SORBI_3009G153900	229	24.68	9.05	Nucleus
SORBI_3009G095800	247	28.39	9.82	Nucleus
SORBI_3009G154000	271	28.47	5.72	Nucleus
SORBI_3009G082300	302	33.1	10.29	Nucleus
SORBI_3009G247500	360	37.81	10.79	Nucleus
SORBI_3003G010700	378	40.75	10.01	Nucleus
SORBI_3003G339100	543	60.06	10.64	Nucleus
SORBI_3003G227000	415	44.47	10.2	Nucleus
SORBI_3003G365900	254	26.1	4.57	Cell membrane. Nucleus.
SORBI_3003G366000	236	26.25	9.04	Nucleus
SORBI_3003G286400	358	38.2	9.7	Nucleus
SORBI_3003G296100	354	38.09	11.14	Nucleus
SORBI_3004G282200	308	32.68	9.38	Nucleus
SORBI_3005G042700	421	42.82	4.49	Cell membrane. Nucleus.
SORBI_3006G187600	409	43.28	9.81	Nucleus
SORBI_3006G274000	312	33.56	6.31	Nucleus
SORBI_3006G073800	328	35.53	6.02	Nucleus
SORBI_3007G001700	346	37.13	4.59	Nucleus
