# Supplementary material for: Genome-wide identification of the sorghum OVATE gene family and revelation of its expression characteristics in sorghum seeds and leaves
Source: Sci Rep. 2024 Jul 2;14:15123. doi: 10.1038/s41598-024-66103-z (PMC11219837; doi:10.1038/s41598-024-66103-z)
Supplement: Supplementary file 3 — Supplementary Table S3. [file 41598_2024_66103_MOESM3_ESM.xls]

## Sheet: Sheet1
Table S3 Protein sequence information
>SbRio.09G182600
MYVGRDGSDDEDDDVDEVRRPAVIAASDYSVSGKVIASETDIVIDLCSESTAERVLRPIVTRPAMREVVRYELKETHVVDVADTTTPAGGSSASEQGSNKSHPRRPSVSVGRRLRTRVNSPRLASTTTRSSRKSISKPTTPGASPRRKTTTPAPPAPLAESFAVVKSSANPRRDFRESMEEMIAEKGIRDAADLEDLLACYLALNAAEHHDLIVEVFEEIWSSLAVAGANP
>SbRio.04G300500
MLPETESAVATPSFSGLLRELSELERSVASWGAARKGHHPREDKLSSAPAPSLLPLPLRQEHRRAAKGELVRDDAKDDRFVDADADGDAGSGAGLDGSVAVVKRSDDPLRDFRRSMLQMIVENGIVAGEDLREMLRRFLTLNAPHHHDAILRAFAEIWDDVFVAAASLDCASPPGGRASSVSRRELPGRPPVPRTPSRHRRSAPAWRV
>SbRio.01G404500
MPAPKWFQKLRRRRSKQGKQQSPCRSQCTAAAAEVDAEADAPAPPAQGQQQCPSLLPAPPCAVSLNRASYYFASADRLRQDRDLPCAADLLDVRVDVVHRRAGGDRRLGGLDAPPGTPELKLRRIVTRPVAVAAAASESGGGVSSASATTSAATTPSTRSRGFHVRRQRRRRRRRERDYHDGVAVKKGKAAAKEEGEEDQVSPPSSSRRVPTQRLRRRRWLYESLVVVKTSSDPERELAESMSEMVVANGIRSSEDLEELLACYLALNAAEHHRAVVAAFRHVWLLLDKHRLLI
>SbRio.03G394400
MVTRRLALSSLFHGKARDTSLPPPPPRATAGPAASPWPSSKNKNPRAQSTRTAESQAAGATRTIASIVLDSAESSFTVSSARQDCCSDSLSTASEASAAACDDAADDAVVRGIRSDRLLFDPGASATNSILEEKSAAAAACAGAKEEEEEEAFGGAVAVAFESADPYADFRASMEEMVAAHGVIGDWGWLEEMLGWYLRANDGDTHCAIVAAFIDVVVAIADPARGASSCTFAAGELDVAEKAKTAGVLTVSCLD
>SbRio.03G366100
MTLCLREDGPDEVLTHLRWLSRVVRICCGGPRRIEEWEEGSGRRRAREREDKRRLASPSSPRLLPFRPTPPHPTLVPCRACSARHFLRSPALPRLALISSSPRRASAPPRTEQAKRTQQATKEKHSSSSARGGKSLLPLCRCFSPHSFVRAMGRHKFRLSDMIPNAWFFKLRDMRARGGGGGAAAAAGSPRVAALRPPPSTPRQAAPWLPHRASHYYTPRAGDLVGLGSPLHPKASDTRFPPLQLSPPRRSSRRRHHHHHRRRSVKLAAAAPPASASSSSGVASSPASTAACRCGRGRRPDLVVVEAPDTPPCRRDIFVGYSSDDDDDDDEYVKKPTVAAAVRAHDNKLEGKVITSATDIIIDLRTERRPEKTTLPPIMTKPAAKREPDVCQLVDKHID…
>SbRio.09G161300
MSLAGGGWSRRGGGGSRFEQPPPVVVVDVGCNCRAPRLLSSFISSLKSHARGVVGKPKSSPHVSSSSFWSSSATTGFTSSTSITTATTTLSSLDHHHPSCGPATYAANANVYEVDDDADHATRQRRRRRLRRRRRSTSTSTCGRAAALGEETAVAVAVEVESAAPYEDFRESMVAMVTEKEMYAWEDLNALLQQFLALNSPRHHPHILTAFADLWAPRGGPFCPPSPCL
>SbRio.09G161400
MVRGLPFSSLFYTTNSAQDTPPPSPPAAAPPPAWMWPSCKNPRTTQYFRTPSATAKTIASLFLDSGESSFANSSARTTTHHADDCASESQSTESGASASAADDIADAIVRGLRSDDRLLFEPHGPSSSILERKPPARPAVRLRPRAASSALAKAAAAASSSSFGDDSVAVAFDSTDPYHDFRASMEEMVAAHGMGDWEWLERMLAWYLGANGRHTHPAIVTAFVDLVVTMAAASAPACACACACSSSRVSSFTFASSSEQAESSSAGGHFSLGLR
>SbRio.09G100700
MSNHHRFKLSHLMPNSWFYKLWDTKKPRPPSKRNCETTRISKRSSHYCHGSITPKPLPLSPHPSYSYYPNTKHNMSLDQKLRPSTLHLNPKASDIQFPRDHHHHHRPASTMVIDAKHEFQGLQLRPIRTRAVLTGSTSGTCPSSPRLRRTRLPALNGNSVITTTSAIGGRRSAARRSLAVVKTSTDPPRDFKESMVEMIVENDMNAPEDMQELLECYLSLNSREYHGVIKEVFREIWLQIVQDIAED
>SbRio.02G437700
MSSWFHRLRRKTAVAGAIASAAEPPAPPPCSPNRASYYVPSRDRALALPRRPAAAAREDNPKLWDTRFPPPPPRSPQPSDIVFDVVVAARRDDRFSPAPELKLRPILTRPPPRPDAAGSSSAAASPTGRARLPPPRFHFDAAKGGAAPPDHHRRKKAEEEEEACTRSQSRKRRRRLRRAGRLRWVYESVVVVKESADPEEDFLESMAEMIAANGVRSPRGLEELLACYIALNAADHHRAIVAAFRRAWLHLHLHRAPPPTPTPMTEPRNCMHESCIVVD
>SbRio.05G045000
MGRKGGLASIFSSSSKNSKPSSAADAPSSPPWPWPSCATKPQTASFREQGGRDHDHDDRRPCTTAAAAHRRFDETAAPGGGGRLRPPPRGAALADEMYKTVNSVYFDDAADSCRFFFDDDDNGGGDEDDVGDGFDDGSFSTTTASEEWSEAVIRSLGRTSTDRFFFDAGPAPSAASNSILAASPSPSPSPVRALAPPPPPPVEEPPMLLQKALSPSARAAGAMVSDGDPAAGSGSDEEEVSETEVPTTSSLVEESVAVALDSEDPFGDFRASMHEMVAAHGLRDWPALQEMLLWYLRINGKHNHALIVGAFVDLLVGLATSRSSAGSSSASPSTTTATTTTTTACCCTCSSSSSSSSTSSSAAGGGGTTTTAAATAAMDEQCGGGISAGASCSSASSDL…
>SbRio.07G001700
MVKKQQLAVGGGLTGVLSSSSINKQQETSAGAVLPCHPSSSSYPAWKWQWQWTSCGMHPTRTLSFRQQQQQQQQQQPEEQEKEDAKNGHDRHRRQQQQQQLAAYDKTLNSAACSSVDFSGDSSSFDSSVSTASEEASESDAEAVILQALRSDRLLYEPADDTEDDDDASCCRLIKQPSLSSKQKPQAAVADNDDGDDKPQLDLDTSSKAPPLTTSTSTAALAFGGATAMSVESHNPYRDFRESMEAMVMSQLGQEGGVKDWRWLEEMLGWYLRANGNNTHALIVAAFVDLLVALTTQQPAAAADYCYSSPSSSSSSPVATPPASAGATNCSAASSIDDCSCCSSSS
>SbRio.09G262500
MEKSRRHDKQQQAGVGMGGRLRQQLAQMLLHTSCAATTTTTSATAFVGLASTTNATTFAASRQQLPPPPPARGRPRGAHAHEPRSSCRSVVVGDGSSSSCQRRHRHHHRRRDARALVHISIDCSARSSVAAAAAVLQPSAPVPTTLRSKGKAGGGSGRSRLPRSPSYGYGWSWSSSSASDTDGEAAPFSSEAEGLEEEAGTARSSTLFSSRSLSFSSDSVSDLYGTTNNNNGGAGGTRPRRRKKKPPPPRRARASSRQPATADAFRPPAGKKGEERKSGDGSSRCGCGSAMAASSAAAGSTAVVKRSRNPYADFRSSMVEMVAGRRIRGADALSELLVWYLSLNSPRHHPAIVAAFEDVWEAVLGSGEP
>SbRio.03G012100
MDHGGGGGRSSSRLRDRLARMFRPGSLLRSTCNTTAGASSCASSSPVVGGAAAASTTKPPPPPAAASACSSSRALLAADVAGDRDSFLASSRRDLVGRTESFSTAVDRLHHHRRRRDVAAQPSRFSVDAPASVAERNKDKEKKSPRDEYGSHHHPLGGGKCDKTMIRMKLLSNPYGFSSSDDDDADTDVFSSDAEDDLAGRAGCISKRLAGESAETFFSSSRSFSSDSSEFYTKKQKKQTTTTTKTKPPAASSGKPPKPPRTTMTTAKRGQVHPAVTARRHHRRATSSCDTCGVRDGFRPVVSAAEEQVRRGFAVVKRSRDPYADFRSSMVEMIVGRQLFGPPDMERLLRSYLSLNAPRHHPVILQAFSDIWVVVHGG
>SbRio.01G558900
MKATTWRGAPGTLPATAKKKRKKKAPAPRGFMCGCGSTRSVSVDISAVTTTPMKRGASTAVAPAGEPASAAKTTAGRGRDADADASAEGTPSVDSLLRQLRELERGVRALGVREREADGGVGGSGSSTAGTTKARPSPRPGHVRSASVVGRRLDSESVAVVTESEDPLGDFRRSMAQMIVENGITGGAELRELLRRFLALNAACHHHLILRAFADVWDELFSGGGGGGSHVAAQSHGSGGGRASKRPRGRADTLS
>SbRio.03G319700
MRWGLRSSKQQQRESLQPLEQERQPESKGKSKAIFSSFSPLAWLAKLTAKNGVAATKAVHATPAAKNATAQAATAFPSCFHKPTSPGTASASRSSLASSSSSAAEAEAAAGIIPPRRDDATGDTVAGIAPRRRSVGNDDTCSRTEAATARQQLYHRRHYSVGGDRDLRPPLGHLVSLSANPAAPPTPAPVRTLTPMLPPLPSSDTDEEEKRTTTRSRRRRRRRVVSGRRSFSSSSAKAPASGARMAGAVRVRSPRPSAAAAAVSELERFAVVRRTRDPQRAFRASMVEMIASKRMVGRPEELETLLACYLSLNADEHHDCIVKVFRQVWFELNNTNTSHATAAAAAVAAPPQRT
>SbRio.01G339100
MRVLLSRRRGAAGRVLCIKKKARGFMCGCGGTKAISISDGSSDKQSPMATPQTAASTTPLTAMSTTTTRSTRRRGGNRPPPPAAAATSNTEAPSSFSSSSLYADTTTDDGGPSSMESTPSLSALLRQLGELERSVRFLHTAGPTGNGAEAGAGAGVTDGNKQQNGGGGGRRHRRTVSEGCGGGSGRVEESVAVVKESADPLGDFRRSMLQMIVENEIVGGAELRELLHRFLSLNSPHHHHLILRAFAEIWEEVFAGYDRTPDLLVSHRNKKQQHHLPTTRGA
>SbRio.08G045700
MHEPRAHPHVLLASSFNCSQPARLPPEQALLSCLRAQRPASSSSSRRLLNHFRSSPSPSPIRLVFNSVELELDSSLEYSTAIISLHSIPSTTHRLTHGSIPSTALLPEMGKKGLVSIFSRLVDSGAASSKPTAAASPPWPWPPCGTNPQTASFRAGAGAGDDDEPCCTSTAAAAGGAGKKLTVMAHAAAPGEMYKTVNSVYQLDDPAADDFFSFSLARDGDEEGVAEVLYDLHDDDDDDDDDSFSTTTASEEWSEAVIRSLGRTSTDRFFFDPPGPLPASNSILATAAPGSEPARKKKALPASTTEQEEKMTVNTPPVGPDDADDDVVVKKQPQPQLTTAAAKMSLAERSVAVAVDSGDPYGDFRASMEEMVSAHGLRDWAALEELLAWYLRINGKQHH…
>SbRio.06G204700
MSPGAGTAKKRLGVGVVAGGGFGLGCGCRDAKAVAVAVAASAASASPYSAGAATTATETTTTTTSTATTATWRGARTTTTTHPSSTASGSLSTGTLTVPSASSSSFPWEDADAEGDGEEVNCKRESSAATLNELEQSVVSWGRKSTSKDYLSPPPPPPPLPARPAKQRAAQSGGGDSKEGHGNFSPPPPTSFQFQITQQQHRKTKSMDKADRQVEAVHSKQPPPPPPPPPLPLPPEQQLKVKSADDKGVNKKEDTNMFPTPQAPNHRKAKSCDAGPGPGPVRLDGSVGVGVGVAVVKKSDDPLSDFRRSMVNMIVENRIVTGDELRELLRHFLALNAPHHHDAILRAFTEIWDEAFSAKTTAHGRREPAAAAARTTTTTTTPPRPRPTRAPTPPRRRHG…
>SbRio.03G394500
MSGTGSRSSRRGRGSSFTLRQPPVVDIGCNCRRPKLLSYVFSSSSSLFRGGGKPKSPNASSTSTTTAFTATTAGGRSGTTATSTDSSSWGPASFVATNSLYEEPVAVAVAPLQQEQQEARRRRRQQQHRRRRSRRAAPPARHGVEEEEEEEEEYGRRVARESVAVAVDSAEPYEDFRESMVQMVVEKEIYAWDDLNDLLHQFLSLNSPRHHPLILHAFADLWTRNGLFCPPSPCQF
>SbRio.06G081300
MPPSLHPPHLHFHKLKRRRHHPAAMAKKSLAAILYKFRDVHARPPSAASPPAPSTPSAHYAQRCYPPPPSAWPWPSCRHPRTSSFRGPKDDDAAVFRTLNSVYDTTSEQFLRRSSSIDVAACVDRSPLSLLGEAVAVAEQVDEEDKETELRETAVVRGMRSERLFFEPAGAEFLPKKQRFQGVTPARGKNEAATAAVAVAGVNSEEPATTDAPRDRDESAAEAVAAKGSSAVVVTVESKDPYGDFRASMAEMVAAHGLRDWEALEELLAWYLKLNAKGVHAAIVGAFIDLLVTMQPQASSPPSLPSQSPSSSCITFEEYSSATFDEEDGKS
>SbRio.06G297900
MPFPLPLPPRLHTPSRTSSASSLDHISLAQQQQKQLAMVRKLALASLFFNASEGSQCLSSSASMSAASFSTAASWQWPSCTQARTRSFRGDNRPEIVSMRHDDTSSKREEQQEGGYQCSYKTSMNPAYVHDYSSAGAADCYSSSGLSDSSATQSLYLSTAPAEPAVAVAADEDEAIIHGLRSSTTRRLLFEPESTSSIVKTKKASAAAFDGATALAIESADPYGDFRRSMEEMVLSHGADDWGWLEEMLGWYLRANGKNTHGLIVGAFVDLLVALASSASAPSPACCSSGLKQSRHLQAAKIGRERHRTQAE
>SbRio.03G309000
MPHETGGEWEGRKCPPSSPFVAHHLPPLPPVARWKERASTNTNTSSRRLSTHSSRRLVSSSSSDDEYDDDSRNLFSSRSFSSDSSDFYNCPRKNTTTATRARASVSGPCRAPPPASARRRGASQSCRYSFELPRGSTASAATDGGFAVVKRSADPYEDFRKSMQEMIAEWPAGAGGGDGNDGGEGDDHSAERLLETYLVLNSPRHYPAILAAFADVRETLFP
>SbRio.01G499900
MAKRLFYSCRSPSAAAAVSPTTTLLPTAHHPPVVPAPSGGACCPRRAPRRRGRGAQTPASCGAGGCAVDYGADDLPPARGTPAYRWLKSSRWHVIEAASAYASDGDGDDSPRLKIDARRRVRHSRRCRRRMLHRRLAGPASWSSGDSGWFSSDDDDDDDKAFGAAGEASSALRAAAAASTTTTESSSTGASRNSAARGEREGEAAAAALAGGFAVVKRSDDPRADFRRSMAEMVVGRGIYDADGLERLLRCFLALNDRRHRRDIVAAFGDVWEAVFSNSNPPPQSHSHGAAATASEAPTLRAARLQPCLVPR
>SbRio.09G087100
MDCSSRSGGRRLKDRLTQLLLRPANTLLRSPCSSSSSTSTVFTATAATTTSISSNSSSTTAANYTTAAALSRAEPFSAALGRLRRPPPETESMRGNKEQRSTSSRHSGRRRFKNAVDKGGVRTLSSNPYGFTSSSEEDDGTDVYDDDGDDTETFLSSRSLVSSDSSVFYAYRKMLLPPSKNKSHLRRQRRRRRCCRRPSASCMETCGAGAVREPGFRPLVATATAAAVEQVRKGLAVVKRSRDPYGDFRESMVEMIMGRQVFGAAELERLLRSYLLLNAPRFHPVILQAFSDVWVVIHGG
>SbRio.02G189000
MEDEEEEDKSTKADDVGCKKNVTRLQRSFLHLSRAIGKLHGRRGHANANGETSLSSSSSAATSFLSGCMHPRTHSFASGRHHRHKHDDDDDGSGDALAVNFRSLRISLAASAAPVVPGDDEGDSSSAQDCCYGDGGGRGSEADDEPNKAVVAQGAGVAVATLSAAPYEDFRRSMREMVDAGAAAAAVDWDFMEELLFCYLRLNDRAVHKDILRAFTDTVAAIRRHRHRRRAANKSRRTRRRRRRQPGAGGDGRGDCDGAGEAVTTSISS
>SORBI_3008G042100
MGKKGLVSIFSRLVDSGAASSKPTAAASPPWPWPPCGTNPQTASFRAGAGAGDDDEPCCTSTAAAAGGAGKKLTVMAHAAAPGEMYKTVNSVYQLDDPAADDFFSFSLARDGDEEGVAEVLYDLHDDDDDDDSFSTTTASEEWSEAVIRSLGRTSTDRFFFDPPGPLPASNSILATAAPGSEPARKKKALPASTTEQEEKMTVNTPPVGPDDADDDVVVKKQPQSQLTTAAAKMSLAERSVAVAVDSGDPYGDFRASMEEMVSAHGLRDWAALEELLAWYLRINGKQHHHLIVGAFVDLLLGLSSSSSPPSSTAAETSTTTTTTTTSSSSSSSSSSTTTGSRCTSTTAAPSAAAVVVEHERGGGNQAAPCSSSSSSSSSSSYRAAPADVEAAAVDDEEA…
>SORBI_3001G468900
MAKRLFYSCRSPSAAAAVSPTTTLLPTAHHPPVVPAPSGGACCPRRAPRRRGRGAQTPASCGAGGCAVDYGADDLPPARGTPAYRWLKSSRWHVIEAASAYASDGDGDDSPRLKIDARRRVRHSRRCRRRMLHRRLAGPASWSSGDSGWFSSDDDDDDDKAFGAAGEASSALRAAAAASTTTTESSSTGASRNSAARGEREGEAAAAALAGGFAVVKRSDDPRADFRRSMAEMVVGRGIYDADGLERLLRCFLALNDRRHRRDIVAAFGDVWEAVFSNSNPPPQSHSHGAAATASEAPTLRAARLQPCLVPR
>SORBI_3001G380100
MPAPKWFQKLRRRRSKQGKQQSPCRSQCTAAAAEVDAEADAPAPPAQGQQQCPSLLPAPPCAVSLNRASYYFASADRLRQDRDLPCAADLLDVRVDVVHRRAGGDRRLGGLDAPPGTPELKLRRIVTRPVAVAAAASESGGGVSSASATTSAATTPSTRSRGFHVRRQRRRRRRRERDYHDGVAVKKGKAAAKEEGEEDQVSPPSSSRRVPTQRLRRRRWLYESLVVVKTSSDPERELAESMSEMVVANGIRSSEDLEELLACYLALNAAEHHRAVVAAFRHVWLLLDKHRLLI
>SORBI_3001G316300
MRVLLSRRRGAAGRVLCIKKKARGFMCGCGGTKAISISDGSSDKQSPMATPQTAASTTPLTAMSTTTTRSTRRRGGNRPPPPAAAATSNTEAPSSFSSSSLYADTTTDDGGPSSMESTPSLSALLRQLGELERSVRFLHTAGPTGNGAEAGAGAGVTDGNKQQNGGGGGRRHRRTVSEGCGGGSGRVEESVAVVKESADPLGDFRRSMLQMIVENEIVGGAELRELLHRFLSLNSPHHHHLILRAFAEIWEEVFAGYDRTPDLLVSHRNKKQQHHLPTTRGA
>SORBI_3001G523500
MKATTWRGAPGTLPATAKKKRKKKAPAPRGFMCGCGSTRSVSVDISAVTTTPMKRGASTAVAPAGEPASAAKTTAGRGRDADADASAEGTPSVDSLLRQLRELERGVRALGVREREADGGVGGSGSSTAGTTKARPSPRPGHVRSASVVGRRLDSESVAVVTESEDPLGDFRRSMAQMIVENGITGGAELRELLRRFLALNAACHHHLILRAFADVWDELFSGGGGGGSHVAAQSHGSGGGRASKRPRGRADTLS
>SORBI_3002G179200
MEDEEEEDKSTKADDVGCKKNVTRLQRSFLHLSRAIGKLHGRRGHANANGETSLSSSSSAATSFLSGCMHPRTHSFASGRHHRHKHDDDDDGSGDALAVNFRSLRISLAASAAPVVPGDDEGDSSSAQDCCYGDGGGRGSEADDEPNKAVVAQGAGVAVATLSAAPYEDFRRSMREMVDAGAAAAAVDWDFMEELLFCYLRLNDRAVHKDILRAFTDTVAAIRRHRHRRRAANKSRRTRRRRRRQPGAGGDGRGDCDGAGEAVTTSISS
>SORBI_3002G417700
MSSWFHRLRRKTAVAGAIASAAEPPAPPPCSPNRASYYVPSRDRALALPRRPAAAAREDNPKLWDTRFPPPPPPQPSDIVFDVVVAARRDDRFSPAPELKLRPILTRPPPRPDAAGSSSAAASPTGRARLPPPRFHFDAAKGGAAPPDHHRRKKAEEEEEACTRSQSRKRRRRLRRAGRLRWVYESVVVVKESADPEEDFLESMAEMIAANGVRSPRGLEELLACYIALNAADHHRAIVAAFRRAWLHLHLHRAPPPTPTPMTEPRNCMHESCIVVD
>SORBI_3009G173400
MGRRRFRLADMMPNSWFYKLRDMRRQRGHPPATGGGGVASAAMLPSSSPPPPQRGARRSATRPASPRRGSVALPHRTSYYYPTRDRELPAPEPKDAATEEDRQHRQLLPQHQQQSPPRCSRRRHRVGAVRVGRGLEAPTGARRRRDMYVGRDGSDDEDDDVDEVRRPAVIAASDYSVSGKVIASETDIVIDLCSESTAERVLRPIVTRPAMREVVRYELKETHVVDVADTTTPAGGSSASEQGSNKSHPRRPSVSVGRRLRTRVNSPRLASTTTRSSRKSISKPTTPGASPRRKTTTPAPPAPLAESFAVVKSSANPRRDFRESMEEMIAEKGIRDAADLEDLLACYLALNAAEHHDLIVEVFEEIWSSLAVAGANP
>SORBI_3009G153900
MSLAGGGWSRRGGGGSRFEQPPPVVVVDVGCNCRAPRLLSSFISSLKSHARGVVGKPKSSPHVSSSSFWSSSATTGFTSSTSITTATTTLSSLDHHHPSCGPATYAANANVYEVDDDADHATRQRRRRRLRRRRRSTSTSTCGRAAALGEETAVAVAVEVESAAPYEDFRESMVAMVTEKEMYAWEDLNALLQQFLALNSPRHHPHILTAFADLWAPRGGPFCPPSPCL
>SORBI_3009G095800
MSNHHRFKLSHLMPNSWFYKLWDTKKPRPPSKRNCETTRISKRSSHYCHGSITPKPLPLSPHPSYSYYPNTKHNMSLDQKLRPSTLHLNPKASDIQFPRDHHHHHRPASTMVIDAKHEFQGLQLRPIRTRAVLTGSTSGTCPSSPRLRRTRLPALNGNSVITTTSAIGGRRSAARRSLAVVKTSTDPPRDFKESMVEMIVENDMNAPEDMQELLECYLSLNSREYHGVIKEVFREIWLQIVQDIAED
>SORBI_3009G154000
MVRGLPFSSLFYTTNSAQDTPPPSPPAAAPPPAWMWPSCKNPRTTQYFRTPSATAKTIASLFLDSGESSFANSSARTTTHHADDCASESQSTESGASASAADDIADAIVRGLRSDDRLLFEPHGPSSSILERKPPARPAVRLRPRAASSAQAKAAAASSSFGDDSVAVAFDSTDPYHDFRASMEEMVAAHGMGDWEWLERMLAWYLGANGRHTHSAIVTAFVDLVVTMAAASAPACACACSSSRVSSFTFASSSEPAESSSAGGHFSLGLR
>SORBI_3009G082300
MDCSSRSGGRRLKDRLTQLLLRPANTLPRSPCSSSSSTSTVFTATAATTTSISSNSSSTTAANYTTAAALSRAEPFSAALGRLRRPPPETESMRGNKEQRSTSSRHSGRRRFKNAVDKGGVRTLSSNPYGFTSSSEEDDGTDVYDDDGDDTETFLSSRSLMSSDSSVFYAYRKMLQPPSKNKSHLRRQRRRRRCCRRPSASCVETCGAGAVREPGFRPLVATATATAAAVEQVRKGLAVVKRSRDPYGDFRESMVEMIMGRQVFGAAELERLLRSYLSLNAPRFHPVILQAFSDVWVVIHGG
>SORBI_3009G247500
MEKSRRHDKQQQAGVGMGGRLRQQLAQMLLHTSCAATTTTTSATAFVGLASTTNATTFAASRQQLPPPPPARGRPRGAHAHEPRSSCRSVVVGDGSSSSCQRRHRHHHRRRDARALVHISIDCSARSSVAAAAAVLQPSAPVPTTLRSKGKAGGGSGRSRLPRSPSYGYGWSWSSSSASDTDGEAAPFSSEAEGLEEEAGTASLSFSSDSVSDLYGTTNNNNGGAGGTRPRRRKKKPPPPRRARASSRQPATADAFRPPAGKKGEERKSGDGSSRCGCGSAMAASSAAAGSTAVVKRSRNPYADFRSSMVEMVAGRRIRGADALSELLVWYLSLNSPRHHPAIVAAFEDVWEAVLGSGEP
>SORBI_3003G010700
MDHGGGGGRSSSRLRDRLARMFRPGSLLRSTCNTTAGASSCASSSPVVGGAAAASTTKPPPPPAAASACSSSRALLAADVAGDRDSFLASSRRDLVGRTESFSTAVDRLHHHRRRRDVAAQPSRFSVDAPASVAERNKDKEKKSPRDEYGSHHHPLGGGKCDKTMIRMKLLSNPYGFSSSDDDDADTDVFSSDAEDDLAGRAGCISKRLAGESAETFFSSSRSFSSDSSEFYTKKQKKQTTTTTKTKPPAASSGKPPKPPRTTMTTAKRGQVHPAVTARRHHRRATSSCDTCGVRDGFRPVVSAAEEQVRRGFAVVKRSRDPYADFRSSMVEMIVGRQLFGPPDMERLLRSYLSLNAPRHHPVILQAFSDIWVVVHGG
>SORBI_3003G339100
MTLCLREDGPDEVLTHLRWLSRVVRICCGGPRRIEEWEEGSGRRRAREREDKRRLASPSSPRLLPFRPTPPHPTLVPCRACSARHFLRSPALPRLALISSSPRRASAPPRTEQAKRTQQATKEKHSSSSARGGKSLLPLCRCFSPHSFVRAMGRHKFRLSDMIPNAWFFKLRDMRARGGGGGAAAAAGSPRVAALRPPPSTPRQAAPWLPHRASHYYTPRAGDLVGLGSPLHPKASDTRFPPLQLSPPRRSSRRRHHHHHRRRSVKLAAAAPPASASSSSGVASSPASTAACRCGRGRRPDLVVVEAPDTPPCRRDIFVGYSSDDDDDDDEYVKKPTVAAAVRAHDNKLEGKVITSATDIIIDLRTERRPEKTTLPPIMTKPAAKREPDVCQLVDKHID…
>SORBI_3003G227000
MHTPFMDKSPAHRRESAGGRLKQRLARILTRSTCTTNATSATAAAAGSGGTAAFVSLAKANTDSSHPREPEAPPSPYFCTPCTYECPKVVVDGGSTRPHRRRSRSRSASLIHISVDCTGGAGAVSGRRSVHSDAPLLQHLLSSVPPRDVVKKQSKGRNRSKPPARSPSASRRHLSSSSSSWGRARRPSSTPTPYSWSSSSSSTATDDELAPLSGSGGGGSDEEGGDEAETRTLFSSLSFSSDSTSEFYHTITNGGGSTRARRSQRNTMTRSRRRRAPRRALLSRTGVDDPAAPPGAFRPLVVSVETQKKHRECNNERNRQEENGLNVGKLMMMGGAAAAEETATAGAGMAVVKRSSNPYLDFRSSMVEMVVERRIGSVAKMEELLGSYLSLNSPRHHPA…
>SORBI_3003G365900
MVTRRLALSSLFHGKARDTSLPPPPPRATAGPAASPWPSSKNKNPRAQSTRTAESQAAGATRTIASIVLDSAESSFTVSSARQDCCSDSLSTASEASAAACDDAADDAVVRGIRSDRLLFDPGASATNSILEEKSAAAAACAGAKEEEEEEAFGGAVAVAFESADPYADFRASMEEMVAAHGVIGDWGWLEEMLGWYLRANDGDTHCAIVAAFIDVVVAIADPARGASSCTFAAGELDVAEKAKTAGCSSVLVV
>SORBI_3003G366000
MSGTGSRSSRRGRGSSFTLRQPPVVDIGCNCRRPKLLSYVFSSSSSLFRGGGKPKSPNASSTSTTTAFTATTAGGRSGTTATSTDSSSWGPASFVATNSLYEEPVAVAVAPLQQEQQEARRRRRQQQHRRRRSRRAAPPARHGVEEEEEEEEEYGRRVARESVAVAVDSAEPYEDFRESMVQMVVEKEIYAWDDLNDLLHQFLSLNSPRHHPLILHAFADLWTRNGLFCPPSPCQF
>SORBI_3003G286400
MHLREAMEDTGSGAGTGGRKKLKHRLAAILSVFSRRAGGGRKRRDSEGEAKPPPPLAFPSYSRLGGSGKKQPGGGNGIVDRRLSLSAPRPAPLVHITIDCAGRRSVDAADPSLLALDAADAARKAERRSTAAAGGTPHETGGEWEGRKCPPSSPFVAHHLPPLPPVARWKERANTNTNNTSSRRLSTHSSRRLVSSSSSDDEYDDDSRNLFSSRSFSSDSSDFYNCPRKNTTTATRARASVSGPCRAPPPASARRRGASQSCRYSFELPRGSTASAATDGGFAVVKRSADPYEDFRKSMQEMIAEWPAGAGGGDGNDGGEGDDHSAERLLETYLVLNSPRHYPAILAAFADVRETLFP
>SORBI_3003G296100
MRWGLRSSKQQQRESLQPLEQERQPESKGKSKAIFSSFSPLAWLAKLTAKNGVAATKAVHATPAAKNATAQAATAFPSCFHKPTSPGTASASRSSLASSSSSAAEAEAAAGIIPPRRDDATGDTVAGIAPRRRSVGNDDTCSRTEAATARQQLYHRRHYSVGGDRDLRPPLGHLVSLSANPAAPPTPAPVRTLTPMLPPLPSSDTDEEEKRTTTRSRRRRRRRVVSGRRSFSSSSAKAPASGARMAGAVRVRSPRPSAAAAAVSELERFAVVRRTRDPQRAFRASMVEMIASKRMVGRPEELETLLACYLSLNADEHHDCIVKVFRQVWFELNNTNTSHATAAAAAVAAPPQRT
>SORBI_3004G282200
MKSPAVPAKRRHGGGGGAGFALGCGCKDTKSVSVSVSASASPSPSARTTTATRRRSAGGLNPWASTTTTTDTLTTLTTASSSSLWEDAVADLGYKDGGCRMLPETESAVATPSFSGLLRELSELERSVASWGAARKGHHPREDKLSSAPAPSLLPLPLRQEHRRAAKGELVRDDAKDDRFVDADADGDAGSGAGLDGSVAVVKRSDDPLRDFRRSMLQMIVENGIVAGEDLREMLRRFLTLNAPHHHDAILRAFAEIWDDVFVAAASLDCASPPGGRASSVSRRELPGRPPVPRTPSRHRRSAPAWRV
>SORBI_3005G042700
MGRKGGLASIFSSSSSKHSKPGSAADAPSSPPWPWPSCATKPQTASFRGQGGVGRHDDDRRPCTTAAAAHRRFDETAAPGGGRLRPPPRGAALADEMYKTVNSVYFDDAADSCRFFFDDDDNGRGDDVGDGFDDGSFSTTTASEEWSEAVIRSLGRTSTDRFFFDAGPAPPAASNSILAASPSPVRALAPPPPPPVEEPPMLLQTALSPSARAAGATVSDGDPAAGSGSDEEEVSETEVPTTSSLVEESVAVALDSEDPFGDFRASMHEMVAAHGLRDWPALQEMLLWYLRINGKHNHALIVGAFVDLLVGLATSSSSTGSSSASPSTTTTATMTTTTTTACCCTSSSSSSSTNSSAAGGGGTTTNAAATAAMDEQCGGGISAGASCFSASSDLEEEAA…
>SORBI_3006G187600
MSPGTAKKRLGVGVVASGGFGLGCGCRDAKAVAVAVAAASASPYSAGAATTATETTTTTSTATWRGARTTTTHPSSTASGSLSTGTLTVPSASSSSFPWEDADAEGDGEEVNCKRESSAATVSFSGLLRQLNELEQSVVSWGRKSTSKDYLSPPPPPPPLLPERPAKQRAAHSGGGDSKEGHGNFSPPPPTSFQFQITQQQHRKTKSMDKADRQVEAVHSKQPPPPPPPPPPPLPLPPEQQLKVKSTDDKGVNKKEDTNMLPTPQAPNHRKAKSCDAGPGPGPVRLDGSVGVGVGVAVVKKSDDPLSDFRRSMVNMIVENRIVTGDELRELLRHFLALNAPHHHDAILRAFTEIWDEAFSAKTTAHGRREPAAAAARTTTTTTTPPRPRPTRAPTPPRR…
>SORBI_3006G274000
MPFPLPLPPRLHTPSRTSSASSLDHISLAQQQQKQLAMVRKLALASLFFNASEGSQCLSSSASMSAASFSTAASWQWPSCTQARTRSFRGDNRPEIVSMRHDDTSSKREEQQEGGYQCSYKTSMNPAYVHDYSSAGAADCYSSSGLSDSSATQSLYLSTAPAEPAVAVAADEDEAIIHGLRSSTTRRLLFEPESTSSIVKTKKASAAAFDGATALAIESADPYGDFRRSMEEMVLSHGADDWGWLEEMLGWYLRANGKNTHGLIVGAFVDLLVALASSASAPSPACCSSGLKQSRHLQAAKIGRERHRTQAE
>SORBI_3006G073800
MPPSLHPPHLHFHKLKRRRHHPAAMAKKSLAAILYKFRDVHARPPSAASPPAPSTPSAHYAQRCYPPPPSAWPWPSCRHPRTSSFRGPKDDDAAVFRTLNSVYDTTSEQFLRRSSSIDVAACVDRSPLSLLGEAVAVAEQVDEEDKETELRETAVVRGMRSERLFFEPAGAEFLPKKQGVTPARGKNEAATAAVAVAGVNSEEPATTDAPRDRDESAAEAVAAKGSSAVVVTVESKDPYGDFRASMAEMVAAHGLRDWEALEELLAWYLKLNAKGVHAAIVGAFIDLLVTMQPQASSPPSLPSQSPSSSCITFEEYSSATFDEEDGKS
>SORBI_3007G001700
MVKKQQLAVGGGLTGVLSSSSINKQQETSAGAVLPCHPSSSSYPAWKWQWQWTSCGMHPTRTLSFRQQQQQQQQQQPEEQEKEDAKNGHDRHRRQQQQQQLAAYDKTLNSAACSSVDFSGDSSSFDSSVSTASEEASESDAEAVILQALRSDRLLYEPADDTEDDDDASCCRLIKQPSLSSKQKPQAAVADNDDGDDKPQLDLDTSSKAPPLTTSTSTAALAFGGATAMSVESHNPYRDFRESMEAMVMSQLGQEGGVKDWRWLEEMLGWYLRANGNNTHALIVAAFVDLLVALTTQQPAAAADYCYSSPSSSSSSPVATPPASAGATNCSAASSIDDCSCCSSSS
