# Supplementary material for: Genome-wide identification of the sorghum OVATE gene family and revelation of its expression characteristics in sorghum seeds and leaves
Source: Sci Rep. 2024 Jul 2;14:15123. doi: 10.1038/s41598-024-66103-z (PMC11219837; doi:10.1038/s41598-024-66103-z)
Supplement: Supplementary file 4 — Supplementary Table S4. [file 41598_2024_66103_MOESM4_ESM.xlsx]

## Sheet: Sheet1
Table S4. Segment duplication gene pair
Gene Name	Gene Name
SORBI_3005G042700	SORBI_3008G042100
SORBI_3006G073800	SORBI_3008G042100
SORBI_3001G380100	SORBI_3002G417700
SORBI_3001G380100	SORBI_3003G339100
SORBI_3001G380100	SORBI_3009G173400
SORBI_3001G316300	SORBI_3001G523500
SORBI_3001G316300	SORBI_3004G282200
SORBI_3001G316300	SORBI_3006G187600
SORBI_3003G339100	SORBI_3009G173400
SORBI_3009G095800	SORBI_3009G173400
SORBI_3003G366000	SORBI_3009G153900
SORBI_3003G365900	SORBI_3009G154000
SORBI_3003G010700	SORBI_3009G082300
SORBI_3003G227000	SORBI_3009G247500
SORBI_3003G365900	SORBI_3005G042700
SORBI_3003G365900	SORBI_3006G073800
SORBI_3004G282200	SORBI_3006G187600
SORBI_3003G365900	SORBI_3005G042700
SORBI_3003G365900	SORBI_3006G073800
