# Supplementary material for: Genome-wide identification of the sorghum OVATE gene family and revelation of its expression characteristics in sorghum seeds and leaves
Source: Sci Rep. 2024 Jul 2;14:15123. doi: 10.1038/s41598-024-66103-z (PMC11219837; doi:10.1038/s41598-024-66103-z)
Supplement: Supplementary file 5 — Supplementary Table S5. [file 41598_2024_66103_MOESM5_ESM.xls]

Table S5.Ka/Ks analysis
Seq_1	Seq_2	Ka	Ks	Ka_Ks
SORBI_3005G042700	SORBI_3008G042100	0.352448776	0.731491518	0.481822095
SORBI_3006G073800	SORBI_3008G042100	0.547873575	0.743223236	0.737158836
SORBI_3001G380100	SORBI_3002G417700	0.476335659	0.542133155	0.878632222
SORBI_3001G380100	SORBI_3003G339100	0.656298584	0.833475601	0.787423871
Seq_1	Seq_2	Ka	Ks	Ka_Ks
SORBI_3001G380100	SORBI_3009G173400	0.631572914	0.755886608	0.835539228
SORBI_3001G316300	SORBI_3001G523500	0.462034182	0.658239704	0.701923902
SORBI_3001G316300	SORBI_3004G282200	0.488054172	0.693016156	0.704246457
SORBI_3001G316300	SORBI_3006G187600	0.516034125	0.669784217	0.770448321
Seq_1	Seq_2	Ka	Ks	Ka_Ks
SORBI_3001G316300	SORBI_3001G523500	0.462034182	0.658239704	0.701923902
SORBI_3001G380100	SORBI_3002G417700	0.476335659	0.542133155	0.878632222
SORBI_3001G380100	SORBI_3009G173400	0.631572914	0.755886608	0.835539228
SORBI_3003G339100	SORBI_3009G173400	0.367825493	0.668244192	0.55043575
Seq_1	Seq_2	Ka	Ks	Ka_Ks
SORBI_3009G095800	SORBI_3009G173400	0.627059471	3.044571223	0.205959863
SORBI_3003G366000	SORBI_3009G153900	0.338404943	0.593222593	0.570451879
SORBI_3009G095800	SORBI_3009G173400	0.627059471	3.044571223	0.205959863
SORBI_3003G365900	SORBI_3009G154000	0.325880665	0.780487875	0.417534564
Seq_1	Seq_2	Ka	Ks	Ka_Ks
SORBI_3003G010700	SORBI_3009G082300	0.42406484	0.685502597	0.618618867
SORBI_3003G227000	SORBI_3009G247500	0.44009275	0.655463177	0.671422538
SORBI_3003G010700	SORBI_3009G082300	0.42406484	0.685502597	0.618618867
SORBI_3001G380100	SORBI_3003G339100	0.656298584	0.833475601	0.787423871
Seq_1	Seq_2	Ka	Ks	Ka_Ks
SORBI_3003G339100	SORBI_3009G173400	0.367825493	0.668244192	0.55043575
SORBI_3003G227000	SORBI_3009G247500	0.44009275	0.655463177	0.671422538
SORBI_3003G365900	SORBI_3005G042700	0.601081462	0.788575296	0.762237246
SORBI_3003G365900	SORBI_3006G073800	0.505928345	0.99300637	0.50949154
Seq_1	Seq_2	Ka	Ks	Ka_Ks
SORBI_3003G365900	SORBI_3009G154000	0.325880665	0.780487875	0.417534564
SORBI_3003G366000	SORBI_3009G153900	0.338404943	0.593222593	0.570451879
SORBI_3001G316300	SORBI_3004G282200	0.488054172	0.693016156	0.704246457
SORBI_3004G282200	SORBI_3006G187600	0.375892734	0.635473395	0.591516083
Seq_1	Seq_2	Ka	Ks	Ka_Ks
SORBI_3003G365900	SORBI_3005G042700	0.601081462	0.788575296	0.762237246
SORBI_3005G042700	SORBI_3008G042100	0.352448776	0.731491518	0.481822095
SORBI_3001G316300	SORBI_3006G187600	0.516034125	0.669784217	0.770448321
SORBI_3004G282200	SORBI_3006G187600	0.375892734	0.635473395	0.591516083
SORBI_3003G365900	SORBI_3006G073800	0.505928345	0.99300637	0.50949154
SORBI_3006G073800	SORBI_3008G042100	0.547873575	0.743223236	0.737158836
